# Supplementary material for: The HIF‐1α Pathway Regulates Satellite Cell Fate During Aging Through Histone Lactylation
Source: Aging Cell. 2026 Feb 13;25(2):e70411. doi: 10.1111/acel.70411 (PMC12904840; doi:10.1111/acel.70411)
Supplement: Supplementary file 9 — Table S1: List of proteins identified in pathway enrichment analyses. Comparisons between (a) young vs. old (SCs) treated with DMSO, (b) young, and (c) old SCs treated with FG‐4592 vs. DMSO, (d) young and (e) old SCs co‐treated with oxamate and FG‐4592 vs. DMSO. [file ACEL-25-e70411-s001.xlsx]

## Sheet: S1
category	term ID	term description	observed gene count	background gene count	false discovery rate	matching proteins in your network (labels)
KEGG	mmu04923	Regulation of lipolysis in adipocytes	4	55	0.0039	Lipe,Fabp4,Abhd5,Plin1	Up regulated pathways
KEGG	mmu00190	Oxidative phosphorylation	5	130	0.0067	Atp6v0c,Uqcrc2,Atp5l,mt-Co2,Atp5g1
GO Process	GO:0006631	Fatty acid metabolic process	12	385	3.54e-05	Lipe,Gstm2,Cygb,Adipoq,Fabp4,Acsl1,Scd1,Prkar2b,Acox1,Ggt5,Abhd5,Cd36
GO Process	GO:0030036	Actin cytoskeleton organization	11	555	4.00e-05	Cnn1,Aqp1,Cnn2,Csrp2,Cnn3,Pdlim7,Csrp1,Tpm2,Tmsb4x,Tpm1,Zyx	Down regulated pathways
GO Process	GO:0043462	Regulation of ATP-dependent activity	4	73	0.0155	Cnn3,Myl4,Tpm2,Tpm1
category	term ID	term description	observed gene count	background gene count	false discovery rate	matching proteins in your network (labels)
KEGG	mmu04066	HIF-1 signaling pathway	15	110	1.35e-17	Hk2,Map2k1,Hmox1,Pdk1,Aldoc,Pfkl,Slc2a1,Eif4ebp1,Egln1,Pgk1,Aldoa,Hk1,Gapdh,Pfkp,Ldha ROSSO	Up regulated pathways
GO Process	GO:0019242	Methylglyoxal biosynthetic process	2	3	0.0160	Aldoa,Tpi1
GO Process	GO:0072656	Maintenance of protein location in mitochondrion	2	5	0.0316	Hk2,Hk1 VIOLA
GO Process	GO:0035879	Plasma membrane lactate transport	2	5	0.0316	Emb,Slc16a3 AZZURRO
Reactome	MMU-70171	Glycolysis	10	60	1.39e-11	Hk2,Pgam1,Aldoc,Pfkl,Gpi1,Pgk1,Aldoa,Gapdh,Pfkp,Tpi1 VIOLA
Reactome	MMU-70263	Gluconeogenesis	7	33	1.62e-08	Pgam1,Aldoc,Gpi1,Pgk1,Aldoa,Gapdh,Tpi1 VERDE
Reactome	MMU-8982491	Glycogen metabolism	4	16	8.81e-05	Gys1,Pgm1,Pygl,Gbe1 GIALLO
KEGG	mmu01210	2-Oxocarboxylic acid metabolism	7	20	2.60e-09	Cs,Bcat2,Got2,Idh3g,Aco1,Idh2,Idh3a	Down regulated pathways
GO Process	GO:0006119	Oxidative phosphorylation	26	120	1.15e-28	Cox5a,Sdhd,Ndufa11,Sdhb,Ndufa2,Sdha,Ndufs6,Ndufs4,Ndufa6,Ndufb4,Ndufa5,Ndufa10,Cox7a2,Ndufa7,Ndufv1,Uqcrq,Uqcr10,Cox6b1,Nipsnap2,Ndufs7,Sdhc,Mtch2,Cycs,Cox4i1,Cox5b,Ndufa9
GO Process	GO:0006104	succinyl-CoA metabolic process	5	10	2.46e-06	Dlst,Suclg1,Ogdh,Sucla2,Suclg2
GO Process	GO:0006121	Mitochondrial electron transport, succinate to ubiquinone	4	5	1.79e-05	Sdhd,Sdhb,Sdha,Sdhc
GO Process	GO:0006550	Isoleucine catabolic process	4	5	1.79e-05	Acadsb,Hsd17b10,Bcat2,Acat1
GO Process	GO:0006105	Succinate metabolic process	4	6	2.89e-05	Sdhb,Sdha,Suclg1,Sucla2
Reactome	MMU-71403	Citric acid cycle (TCA cycle)	14	22	2.00e-20	Sdhd,Cs,Sdhb,Mdh2,Sdha,Idh3g,Dlst,Suclg1,Ogdh,Idh2,Sdhc,Sucla2,Idh3a,Suclg2
Reactome	MMU-77310	Beta oxidation of lauroyl-CoA to decanoyl-CoA-CoA	3	5	0.00099	Echs1,Acadl,Hadh
category	term ID	term description	observed gene count	background gene count	false discovery rate	matching proteins in your network (labels)
GO Process	GO:0019511	Peptidyl-proline hydroxylation	5	16	2.86e-07	P4ha1,P4ha2,Ero1l,Egln1,P3h2	Up regulated pathways
GO Process	GO:0035879	Plasma membrane lactate transport	2	5	0.0145	Emb,Slc16a3
Reactome	MMU-70171	Glycolysis	5	60	5.83e-05	Pgam1,Pfkl,Pgk1,Pfkp,Tpi1
Reactome	MMU-8982491	Glycogen metabolism	3	16	0.0013	Gys1,Pgm1,Pygl
Reactome	MMU-70263	Gluconeogenesis	3	33	0.0059	Pgam1,Pgk1,Tpi1
KEGG	mmu00020	Citrate cycle (TCA cycle)	19	32	3.14e-28	Sdhd,Cs,Sdhb,Sdha,Aco2,Fh1,Pdha1,Dlat,Pck2,Idh3g,Dlst,Suclg1,Ogdh,Aco1,Idh2,Sdhc,Sucla2,Idh3a,Suclg2	Down regulated pathways
KEGG	mmu01210	2-Oxocarboxylic acid metabolism	8	20	5.50e-11	Cs,Aco2,Bcat2,Got2,Idh3g,Aco1,Idh2,Idh3a
KEGG	mmu00640	Propanoate metabolism	8	34	1.83e-09	Dbt,Echs1,Acads,Acat1,Suclg1,Hadha,Sucla2,Suclg2
GO Process	GO:0006121	Mitochondrial electron transport, succinate to ubiquinone	4	5	1.73e-05	Sdhd,Sdhb,Sdha,Sdhc
GO Process	GO:0006550	Isoleucine catabolic process	4	5	1.73e-05	Acadsb,Hsd17b10,Bcat2,Acat1
GO Process	GO:0006105	Succinate metabolic process	4	6	2.80e-05	Sdhb,Sdha,Suclg1,Sucla2
GO Process	GO:0006102	Isocitrate metabolic process	4	7	4.23e-05	Aco2,Idh3g,Idh2,Idh3a
GO Process	GO:0106077	Histone succinylation	2	4	0.0494	Dlst,Ogdh
category	term ID	term description	observed gene count	background gene count	false discovery rate	matching proteins in your network (labels)
KEGG	mmu04066	HIF-1 signaling pathway	14	110	8.53e-15	Hk2,Map2k1,Hmox1,Aldoc,Pfkl,Slc2a1,Egln1,Serpine1,Cdkn1b,Pgk1,Hk1,Gapdh,Pfkp,Ldha	Up regulated pathways
Reactome	MMU-70171	Glycolysis	9	60	3.62e-09	Hk2,Pgam1,Aldoc,Pfkl,Gpi1,Pgk1,Gapdh,Pfkp,Tpi1
Reactome	MMU-70263	Gluconeogenesis	6	33	2.82e-06	Pgam1,Aldoc,Gpi1,Pgk1,Gapdh,Tpi1
Reactome	MMU-8982491	Glycogen metabolism	4	16	0.00020	Gys1,Pgm1,Pygl,Gbe1
KEGG	mmu00280	Valine, leucine and isoleucine degradation	7	55	1.77e-07	Acadsb,Mccc2,Echs1,Aldh2,Acat1,Oxct1,Hmgcs1	Down regulated pathways
KEGG	mmu00071	Fatty acid degradation	5	50	9.79e-05	Acadsb,Echs1,Aldh2,Acat1,Eci1
KEGG	mmu00190	Oxidative phosphorylation	5	130	0.0020	Ndufs2,Cox6b1,Ndufs5,Cox4i1,Ndufa4
KEGG	mmu00020	Citrate cycle (TCA cycle)	3	32	0.0037	Aco1,Idh2,Suclg2
KEGG	mmu00640	Propanoate metabolism	3	34	0.0041	Echs1,Acat1,Suclg2
Reactome	MMU-611105	Respiratory electron transport	5	96	0.0060	Ndufs2,Cox6b1,Ndufs5,Cox4i1,Ndufa4
category	term ID	term description	observed gene count	background gene count	false discovery rate	matching proteins in your network (labels)
KEGG	mmu04066	HIF-1 signaling pathway	13	110	3.45e-14	Hk2,Map2k1,Hmox1,Pfkl,Slc2a1,Egln1,Serpine1,Cdkn1b,Pgk1,Hk1,Gapdh,Pfkp,Ldha	Up regulated pathways
Reactome	MMU-70171	Glycolysis	8	60	3.83e-08	Hk2,Pgam1,Pfkl,Gpi1,Pgk1,Gapdh,Pfkp,Tpi1
Reactome	MMU-70263	Gluconeogenesis	5	33	4.47e-05	Pgam1,Gpi1,Pgk1,Gapdh,Tpi1
Reactome	MMU-8982491	Glycogen metabolism	4	16	0.00012	Gys1,Pgm1,Pygl,Gbe1
KEGG	mmu00280	Valine, leucine and isoleucine degradation	5	55	0.00012	Echs1,Aldh2,Acat1,Oxct1,Hmgcs1	Down regulated pathways
KEGG	mmu01210	2-Oxocarboxylic acid metabolism	2	20	0.0317	Aco1,Idh2
KEGG	mmu00020	Citrate cycle (TCA cycle)	2	30	0.0175	Aco1,Idh2
KEGG	mmu00071	Fatty acid degradation	3	50	0.0107	Echs1,Aldh2,Acat1
