# Supplementary material for: The HIF‐1α Pathway Regulates Satellite Cell Fate During Aging Through Histone Lactylation
Source: Aging Cell. 2026 Feb 13;25(2):e70411. doi: 10.1111/acel.70411 (PMC12904840; doi:10.1111/acel.70411)
Supplement: Supplementary file 10 — Table S2: List of proteins identified in pathway enrichment analyses. Comparisons between (a) young and (b) old myotubes derived from SCs treated with FG‐4592 vs. DMSO, (c) young and (d) old myotubes derived from SCs co‐treated with oxamate and FG‐4592 vs. DMSO. [file ACEL-25-e70411-s011.xlsx]

## Sheet: S2
category	term ID	term description	observed gene count	background gene count	false discovery rate	matching proteins in your network (labels)
KEGG	mmu01100	Metabolic pathways	21	1534	1.78e-08	Gys1,Pafah1b3,Pgam1,Nos2,Upp1,Hsd17b7,Aldh9a1,Cdipt,Nsdhl,Ptgs2,Gnpnat1,Pgp,Fasn,Pygl,Selenbp1,Ptges,Cox4i2,Mthfd1l,Pfkp,Gbe1,Fdps	Up regulated pathways
KEGG	mmu04066	HIF-1 signaling pathway	4	110	0.0161	Nos2,Slc2a1,Serpine1,Pfkp
KEGG	mmu00010	Glycolysis / Gluconeogenesis	3	65	0.0445	Pgam1,Aldh9a1,Pfkp
KEGG	mmu00190	Oxidative phosphorylation	11	130	9.58e-09	Sdhb,Ndufa2,Ndufs1,Ndufa10,Cox7a2,Ndufa7,Cox6b1,Ndufs5,Cox6c,Cox4i1,Ndufa4	Down regulated pathways
GO Process	GO:0060759	Regulation of response to cytokine stimulus	7	153	0.0011	Ifih1,Zbp1,Gas6,Igtp,Irgm1,Samhd1,Isg15
Reactome	MMU-611105	Respiratory electron transport	8	96	1.02e-05	Ndufa2,Ndufs1,Ndufa10,Ndufa7,Cox6b1,Ndufs5,Cox4i1,Ndufa4
Reactome	MMU-1428517	The citric acid (TCA) cycle and respiratory electron transport	9	167	2.68e-05	Sdhb,Ndufa2,Ndufs1,Ndufa10,Ndufa7,Cox6b1,Ndufs5,Cox4i1,Ndufa4
category	term ID	term description	observed gene count	background gene count	false discovery rate	matching proteins in your network (labels)
KEGG	mmu01100	Metabolic pathways	13	1534	0.00089	Gys1,Aldoc,Nos2,Upp1,Hsd17b7,Aldh9a1,Ptgs2,Pgp,Selenbp1,Cox4i2,Pfkp,Gbe1,Fdps	Up regulated pathways
KEGG	mmu04066	HIF-1 signaling pathway	5	110	0.00089	Aldoc,Nos2,Slc2a1,Serpine1,Pfkp
KEGG	mmu00010	Glycolysis / Gluconeogenesis	3	65	0.0334	Aldoc,Aldh9a1,Pfkp
Reactome	MMU-381426	Regulation of Insulin-like Growth Factor (IGF) transport and uptake by Insulin-like Growth Factor Binding Proteins (IGFBPs)	4	121	0.0201	Alb,Mfge8,Itih2,Spp1
WikiPathways	WP113	TGF-beta signaling pathway	3	50	0.0271	Serpine1,Thbs1,Spp1
WikiPathways	WP2841	Focal adhesion: PI3K-Akt-mTOR signaling pathway	5	316	0.0271	Gys1,Nos2,Slc2a1,Thbs1,Spp1
GO Process	GO:0034097	Response to cytokine	12	931	0.0400	Iigp1,Tgtp2,Irgm1,Bst2,Oas1a,Hmgb1,Pml,Plscr1,Ifit1,Ifit3,Srsf3,Srsf1	Down regulated pathways
category	term ID	term description	observed gene count	background gene count	false discovery rate	matching proteins in your network (labels)
KEGG	mmu04066	HIF-1 signaling pathway	7	110	4.07e-07	Hk2,Aldoc,Pfkl,Slc2a1,Pgk1,Pfkp,Ldha	Up regulated pathways
Reactome	MMU-70171	Glycolysis	8	60	2.30e-09	Hk2,Pgam1,Aldoc,Pfkl,Gpi1,Pgk1,Pfkp,Tpi1
Reactome	MMU-70263	Gluconeogenesis	5	33	1.01e-05	Pgam1,Aldoc,Gpi1,Pgk1,Tpi1
Reactome	MMU-8982491	Glycogen metabolism	4	16	3.81e-05	Gys1,Pgm1,Pygl,Gbe1
KEGG	mmu00020	Citrate cycle (TCA cycle)	4	32	0.00029	Pck2,Aco1,Idh2,Suclg2	Down regulated pathways
KEGG	mmu00280	Valine, leucine and isoleucine degradation	4	55	0.0016	Hsd17b10,Echs1,Oxct1,Mmut
KEGG	mmu00190	Oxidative phosphorylation	5	130	0.0021	Ndufa6,Ndufb3,mt-Nd2,Cox4i1,Ndufa4
KEGG	mmu01210	2-Oxocarboxylic acid metabolism	2	20	0.0311	Aco1,Idh2
Reactome	MMU-611105	Respiratory electron transport	5	96	0.0043	Ndufa6,Ndufb3,mt-Nd2,Cox4i1,Ndufa4
category	term ID	term description	observed gene count	background gene count	false discovery rate	matching proteins in your network (labels)
KEGG	mmu04066	HIF-1 signaling pathway	7	110	1.56e-06	Aldoc,Pfkl,Slc2a1,Pgk1,Gapdh,Pfkp,Ldha	Up regulated pathways
Reactome	MMU-70171	Glycolysis	8	60	9.27e-09	Aldoc,Pfkl,Pkm,Gpi1,Pgk1,Gapdh,Pfkp,Tpi1
Reactome	MMU-70263	Gluconeogenesis	5	33	1.88e-05	Aldoc,Gpi1,Pgk1,Gapdh,Tpi1
Reactome	MMU-8982491	Glycogen metabolism	4	16	6.23e-05	Gys1,Pgm1,Pygl,Gbe1
KEGG	mmu00280	Valine, leucine and isoleucine degradation	7	55	4.76e-08	Acat2,Auh,Echs1,Mccc1,Pcca,Oxct1,Hmgcs1	Down regulated pathways
KEGG	mmu00020	Citrate cycle (TCA cycle)	2	32	0.0201	Suclg2,Pck2
